# Supplementary material for: A Holistic Approach to Determining Stereochemistry of Potential Pharmaceuticals by Circular Dichroism with β-Lactams as Test Cases
Source: Int J Mol Sci. 2021 Dec 27;23(1):273. doi: 10.3390/ijms23010273 (PMC8745598; doi:10.3390/ijms23010273)
Supplement: Supplementary file 1 [file ijms-23-00273-s001.zip]

Archive with 1 entries (1 files):
- ijms-1511185-supplementary.pdf
